# Supplementary material for: The globally invasive small Indian mongoose Urva auropunctata is likely to spread with climate change
Source: Sci Rep. 2020 May 4;10:7461. doi: 10.1038/s41598-020-64502-6 (PMC7198557; doi:10.1038/s41598-020-64502-6)
Supplement: Supplementary file 11 — Supplementary information 11. [file 41598_2020_64502_MOESM11_ESM.xlsx]

## Sheet: Feuille 1
Museum #	Country	Longitude	Latitude	References
ZFMK 93278	Afghanistan	71.130000	34.860000	Veron et al., 2007
FMNH 103968	Afghanistan	70.947500	34.873160	Veron et al., 2007
	Afghanistan	70.416667	34.433333	Gaisler et al., 1968
	Afghanistan	70.300000	34.666667	Gaisler et al., 1968
NHM 1879.11.21.294	Afghanistan	67.695052	34.271151	Veron et al., 2007
BNHS 6350	Afghanistan	67.695052	34.271151	G. Veron
	Afghanistan	65.783333	31.600000	Hassinger, 1973
FMNH 103988	Afghanistan	65.783330	31.658060	Museum curator; G. Veron & A. Jennings
FMNH 103987	Afghanistan	65.783330	31.658060	Museum curator; G. Veron & A. Jennings
FMNH 103986	Afghanistan	65.783330	31.658060	Museum curator; G. Veron & A. Jennings
FMNH 103985	Afghanistan	65.783330	31.658060	Museum curator; G. Veron & A. Jennings
FMNH 103984	Afghanistan	65.783330	31.658060	Museum curator; G. Veron & A. Jennings
FMNH 103983	Afghanistan	65.783330	31.658060	Museum curator; G. Veron & A. Jennings
FMNH 103982	Afghanistan	65.783330	31.658060	Museum curator; G. Veron & A. Jennings
FMNH 103981	Afghanistan	65.783330	31.658060	Museum curator; G. Veron & A. Jennings
FMNH 103980	Afghanistan	65.783330	31.658060	Museum curator; G. Veron & A. Jennings
FMNH 103979	Afghanistan	65.783330	31.658060	Museum curator; G. Veron & A. Jennings
FMNH 103978	Afghanistan	65.783330	31.658060	Museum curator; G. Veron & A. Jennings
FMNH 103977	Afghanistan	65.783330	31.658060	Museum curator; G. Veron & A. Jennings
FMNH 103976	Afghanistan	65.783330	31.658060	Museum curator; G. Veron & A. Jennings
FMNH 103975	Afghanistan	65.783330	31.658060	Museum curator; G. Veron & A. Jennings
FMNH 103974	Afghanistan	65.783330	31.658060	Museum curator; G. Veron & A. Jennings
FMNH 103973	Afghanistan	65.783330	31.658060	Museum curator; G. Veron & A. Jennings
FMNH 103972	Afghanistan	65.783330	31.658060	Museum curator; G. Veron & A. Jennings
FMNH 103971	Afghanistan	65.783330	31.658060	Museum curator; G. Veron & A. Jennings
FMNH 103970	Afghanistan	65.783330	31.658060	Veron et al., 2007
FMNH 103969	Afghanistan	65.783330	31.658060	Veron et al., 2007
ZFMK 93280	Afghanistan	65.750000	31.000000	Veron et al., 2007
ZFMK 93279	Afghanistan	65.750000	31.000000	Veron et al., 2007
ZFMK 93277	Afghanistan	65.750000	31.000000	Veron et al., 2007
ZFMK 93276	Afghanistan	65.750000	31.000000	Veron et al., 2007
NHM 1885.8.1.46	Afghanistan	65.750000	31.000000	Veron et al., 2007
NHM 1879.11.21.514	Afghanistan	65.750000	31.000000	Veron et al., 2007
NHM 1879.11.21.497	Afghanistan	65.750000	31.000000	Veron et al., 2007
FS 49436	Afghanistan	65.710126	31.613323	Museum online databse
NHM 1885.8.1.45	Afghanistan	65.710000	31.610000	Veron et al., 2007
NHM 1879.11.21.295	Afghanistan	65.710000	31.610000	Veron et al., 2007
FMNH 103967	Afghanistan	62.200000	34.333330	Veron et al., 2007
NHM 1908.1.13.3	Afghanistan	62.000000	30.500000	Veron et al., 2007
2028489682	Afghanistan	-61.887676	17.063609	GBIF
1932345118	Afghanistan	-61.733379	17.015013	GBIF
ZSI 1051	Bangladesh	91.811569	22.347830	G. Veron & A. Jennings
	Bangladesh	91.811569	22.347830	Khan, 1985
	Bangladesh	91.689968	24.762038	Khan, 1985
FS 60354	Bangladesh	91.550000	22.230000	Museum online database
2294414307	Bangladesh	90.421175	23.803248	GBIF
MNHN TC-299	Bangladesh	90.413046	23.252385	G. Veron
MNHN TC-298	Bangladesh	90.413046	23.252385	G. Veron
MNHN TC-297	Bangladesh	90.413046	23.252385	G. Veron
1838397928	Bangladesh	90.40915	23.800899	GBIF
	Bangladesh	90.373229	23.811736	Khan, 1985
	Bangladesh	90.348832	22.704101	Khan, 1985
	Bangladesh	89.351161	22.897164	Khan, 1985
1039528527	Bangladesh	89.2167	22.2833	GBIF
1039526619	Bangladesh	89.2167	22.2833	GBIF
1039523236	Bangladesh	89.2167	22.2833	GBIF
1039520321	Bangladesh	89.2167	22.2833	GBIF
1039518112	Bangladesh	89.2167	22.2833	GBIF
1039515642	Bangladesh	89.2167	22.2833	GBIF
	Bangladesh	89.210000	22.280000	Veron et al., 2007
	Bangladesh	88.986277	24.636612	Khan, 1985
1890722352	Barbuda	-59.619058	13.227303	GBIF
	Bhutan	90.486650	26.878485	Chakraborty, 1975
BNHS 5788	Bhutan	90.413317	27.395320	Museum curator
	Bosnia and Herzegovina	18.410537	42.709075	Cirovic & Toholj, 2016
MRAC 2001.014-M-0001	Comoros	43.337339	-11.691950	online database
MRAC 1981.052-M-0005	Comoros	43.265754	-11.654952	online database
	Croatia	17.515143	42.748864	O. Lorvelec
922047169	Croatia	17.131462	42.930538	GBIF
922039155	Croatia	17.131462	42.930538	GBIF
922045840	Croatia	16.682739	43.155106	GBIF
2242848271	Dominican Republic	-70.85748	19.644034	GBIF
1802758878	Dominican Republic	-70.856709	19.644608	GBIF
476865866	Dominican Republic	-70.666667	19.783333	GBIF
476845285	Dominican Republic	-70.666667	19.783333	GBIF
USNM 220907	Dominican Republic	-70.594585	19.093392	Museum curator
476845286	Dominican Republic	-69.966164	19.532757	GBIF
USNM 217246	Dominican Republic	-69.865817	18.506562	Museum curator
1453100914	Dominican Republic	-68.357745	18.53894	GBIF
	Fiji	179.998339	-16.517123	Morley & Winder, 2013
2283168891	Fiji	179.356649	-16.757318	GBIF
	Fiji	179.040390	-16.470551	Morley & Winder, 2013
1563422082	Fiji	178.10298	-18.380655	GBIF
1562978998	Fiji	178.102887	-18.38082	GBIF
	Fiji	178.013706	-17.826821	Morley & Winder, 2013
FS 23053	Fiji	178.000000	-18.000000	Museum online database
FS 23052	Fiji	178.000000	-18.000000	Museum online database
FS 23051	Fiji	178.000000	-18.000000	Museum online database
FS 23050	Fiji	178.000000	-18.000000	G. Veron
FS 20546	Fiji	178.000000	-18.000000	Museum online database
1699395582	Fiji	177.463553	-17.765262	GBIF
1949993842	Fiji	177.450489	-17.616996	GBIF
	France	-61.796485	16.313253	V. Louppe
	France	-61.796264	16.313028	V. Louppe
	France	-61.77861	16.27538	V. Louppe
	France	-61.76414	16.08076	V. Louppe
	France	-61.761905	16.331769	V. Louppe
	France	-61.749401	16.352365	V. Louppe
	France	-61.736892	16.352628	V. Louppe
	France	-61.734310	16.180794	V. Louppe
	France	-61.70818	16.01526	V. Louppe
	France	-61.70677	16.01633	V. Louppe
	France	-61.695910	16.175820	V. Louppe
	France	-61.69560	16.17462	V. Louppe
	France	-61.695340	16.176190	V. Louppe
	France	-61.694820	16.176070	V. Louppe
	France	-61.694782	16.176105	V. Louppe
	France	-61.68786	16.00037	V. Louppe
	France	-61.68065	16.03119	V. Louppe
	France	-61.68065	16.03119	V. Louppe
	France	-61.68065	16.03119	V. Louppe
	France	-61.675934	16.302416	V. Louppe
	France	-61.675853	16.179235	V. Louppe
	France	-61.67269	16.00652	V. Louppe
	France	-61.67021	16.03447	V. Louppe
	France	-61.66993	16.00705	V. Louppe
	France	-61.66913	16.03502	V. Louppe
	France	-61.63720	16.04022	V. Louppe
	France	-61.53631	16.43369	V. Louppe
	France	-61.527670	16.290870	V. Louppe
	France	-61.526850	16.291240	V. Louppe
	France	-61.526680	16.291310	V. Louppe
	France	-61.518726	16.413194	V. Louppe
	France	-61.517703	16.426805	V. Louppe
	France	-61.510403	16.391766	V. Louppe
	France	-61.502273	16.400541	V. Louppe
	France	-61.486188	16.441699	V. Louppe
	France	-61.46931	16.50975	V. Louppe
	France	-61.456184	16.351949	V. Louppe
	France	-61.44541	16.45140	V. Louppe
	France	-61.441596	16.481693	V. Louppe
	France	-61.41742	16.38820	V. Louppe
	France	-61.288166	16.287752	V. Louppe
	France	-61.176313	16.244145	V. Louppe
1898847595	Great Britain	-61.754344	11.994135	GBIF
476845258	Great Britain	-61.751731	12.056117	GBIF
476845257	Great Britain	-61.751731	12.056117	GBIF
	Guadeloupe	-61.746066	16.356438	B. Angin
	Guadeloupe	-61.730291	16.238900	B. Angin
	Guadeloupe	-61.656910	16.178860	B. Angin
1863610262	Guadeloupe	-61.64452	16.05054	GBIF
1863608204	Guadeloupe	-61.64391	16.14092	GBIF
	Guadeloupe	-61.638137	16.269833	O. Lorvelec
	Guadeloupe	-61.638027	16.041767	B. Angin
	Guadeloupe	-61.636005	16.271739	B. Guillemot
	Guadeloupe	-61.631580	16.210827	O. Lorvelec
	Guadeloupe	-61.631580	16.210827	O. Lorvelec
	Guadeloupe	-61.627997	16.026162	A. Lenoble
	Guadeloupe	-61.599859	16.080908	O. Lorvelec
	Guadeloupe	-61.587396	16.348848	O. Lorvelec
	Guadeloupe	-61.587396	16.348848	O. Lorvelec
	Guadeloupe	-61.587396	16.348848	O. Lorvelec
	Guadeloupe	-61.580635	16.125015	O. Lorvelec
	Guadeloupe	-61.525352	16.291348	B. Angin
	Guadeloupe	-61.521340	16.418261	B. Guillemot
	Guadeloupe	-61.521340	16.418261	O. Lorvelec
	Guadeloupe	-61.505734	16.469328	B. Guillemot
	Guadeloupe	-61.505734	16.469328	O. Lorvelec
	Guadeloupe	-61.492564	16.254497	B. Angin
	Guadeloupe	-61.483861	16.380032	O. Lorvelec
	Guadeloupe	-61.234932	15.881509	A. Lenoble
	Guadeloupe	-61.233774	15.882492	A. Lenoble
	Guadeloupe	-61.203443	15.904246	A. Lenoble
	Guadeloupe	-61.198837	15.926617	A. Lenoble
	Guadeloupe	-61.181879	16.246501	B. Angin
1015055031	Guyana	-58.17	2019-08-06	GBIF
1015055009	Guyana	-58.17	2019-08-06	GBIF
1323938505	Guyana	-58.16666	6.8	GBIF
1015056141	Guyana	-57.98	6.75	GBIF
1015056123	Guyana	-57.98	6.75	GBIF
1015054978	Guyana	-57.98	6.75	GBIF
1015054953	Guyana	-57.98	6.75	GBIF
1015054930	Guyana	-57.98	6.75	GBIF
USNM 334572	Hawaiian Islands	-158.099434	21.594681	Museum curator
USNM 395766	Hawaiian Islands	-158.002343	21.438788	Museum curator
USNM 147754	Hawaiian Islands	-157.847341	21.335092	Museum curator
USNM 147559	Hawaiian Islands	-157.847341	21.335092	Museum curator
USNM 147558	Hawaiian Islands	-157.847341	21.335092	Museum curator
USNM 147557	Hawaiian Islands	-157.847341	21.335092	Museum curator
USNM 147556	Hawaiian Islands	-157.847341	21.335092	Museum curator
USNM 243861	Hawaiian Islands	-157.818516	21.336390	Museum curator
USNM 536998	Hawaiian Islands	-157.722990	21.458203	Museum curator
CAS 6450	Hawaiian Islands	-156.347497	20.890772	Museum curator
USNM 257026	Hawaiian Islands	-156.332560	20.801485	Museum curator
CAS 12153	Hawaiian Islands	-155.969886	19.675628	Museum curator
CAS 12152	Hawaiian Islands	-155.969886	19.675628	Museum curator
USNM 271374	Hawaiian Islands	-155.647266	20.023866	Museum curator
USNM 271373	Hawaiian Islands	-155.647266	20.023866	Museum curator
USNM 556530	Hawaiian Islands	-155.095430	19.702644	Museum curator
	India	95.109730	27.182411	Ghose, 1979
	India	94.514515	26.323413	Mills, 1923
	India	94.140686	27.189228	Hinton & Lindsay, 1926
	India	94.104980	27.194114	Ghose, 1979
FMNH 75802	India	94.050000	25.300000	Veron et al., 2007
FMNH 75801	India	94.050000	25.300000	Veron et al., 2007
NHM 1920.6.7.12	India	93.964885	26.516327	Veron et al., 2007
ZSI 231	India	93.964358	26.516038	G. Veron & A. Jennings
	India	93.964358	26.516038	Chakraborty, 1975
	India	93.964358	26.516038	Hinton & Lindsay, 1926
	India	93.964358	26.516038	Pocock, 1937
BNHS 5783	India	93.959509	26.511665	Museum curator
NHM 1967.84	India	93.950000	24.810000	Veron et al., 2007
NHM 1943.150	India	93.862383	24.670674	Veron et al., 2007
	India	93.466560	26.599923	De et al,, 1998
	India	93.010557	26.958484	Kumar, 1999
NHM 1909.7.4.3	India	93.000000	26.000000	Veron et al., 2007
NHM 1891.10.7.23	India	92.910000	25.080000	Veron et al., 2007
ZSI 1941	India	92.858336	24.840670	G. Veron & A. Jennings
	India	92.858336	24.840670	Sclater, 1891
	India	92.858336	24.840670	Sclater, 1891
1338859900	India	92.829636	26.919804	GBIF
	India	92.816287	27.069659	Kumar, 1999
ZSI 222	India	92.750973	24.691978	G. Veron & A. Jennings
	India	92.335076	25.558163	Pocock, 1937
	India	92.275126	26.117111	Gupta, 1999
BNHS 5786	India	92.250000	25.500000	Museum curator
	India	92.250000	25.500000	Hinton & Lindsay, 1926
	India	92.209110	23.898196	Gupta, 1999
	India	92.179456	23.874878	Gupta, 1999
	India	92.151003	24.258818	Gupta, 1999
	India	92.141025	23.956662	Gupta, 1999
	India	92.123108	23.745754	Gupta, 1999
ZSI 18879	India	92.083333	24.166667	G. Veron & A. Jennings
ZSI 18878	India	92.083333	24.166667	G. Veron & A. Jennings
	India	92.083333	24.166667	Agrawal, 1977
	India	92.047783	24.278354	Gupta, 1999
	India	92.033333	24.033333	Agrawal, 1977
	India	92.021473	23.768291	Gupta, 1999
	India	92.019789	23.796722	Gupta, 1999
	India	91.991413	23.997434	Gupta, 1999
ZSI 18877	India	91.991401	23.997151	G. Veron & A. Jennings
	India	91.991055	24.365005	Gupta, 1999
FMNH 75805	India	91.900000	25.666670	Veron et al., 2007
FMNH 75804	India	91.900000	25.666670	Veron et al., 2007
FMNH 75803	India	91.900000	25.666670	Veron et al., 2007
ZSI 18875	India	91.846564	23.922197	G. Veron & A. Jennings
ZSI 18874	INdia	91.846564	23.922197	G. Veron & A. Jennings
ZSI 18873	India	91.846564	23.922197	G. Veron & A. Jennings
ZSI 18872	India	91.846564	23.922197	G. Veron & A. Jennings
	India	91.833333	23.916667	Agrawal, 1977
	India	91.832494	23.825396	Gupta, 1999
1986602975	India	91.780725	26.163519	GBIF
1913184490	India	91.780725	26.163519	GBIF
	India	91.738888	23.765492	Gupta, 1999
	India	91.735084	23.800767	Agrawal, 1975
	India	91.718607	23.788201	Gupta, 1999
	India	91.717876	23.095880	Gupta, 1999
	India	91.708686	23.302934	Gupta, 1999
FMNH 75849	India	91.700000	25.300000	Veron et al., 2007
FMNH 75848	India	91.700000	25.300000	Veron et al., 2007
	India	91.672007	23.042722	Gupta, 1999
	India	91.656189	23.813253	Gupta, 1999
	India	91.635439	23.833782	Gupta, 1999
	India	91.635353	23.833468	Gupta, 1999
	India	91.633333	23.666667	Agrawal, 1977
	India	91.601960	23.212174	Gupta, 1999
	India	91.589158	23.810996	Gupta, 1999
	India	91.586807	23.335331	Gupta, 1999
	India	91.570859	23.811916	Gupta, 1999
	India	91.556042	26.732989	Hinton & Lindsay, 1926
NHM 1916.7.29.57	India	91.544981	23.761456	Veron et al., 2007
	India	91.531272	23.796358	Gupta, 1999
	India	91.492720	23.540387	Gupta, 1999
	India	91.484485	23.536761	Gupta, & Trivedi, 1983
	India	91.484485	23.536761	Gupta, 1999
NHM 1921.7.8.26	India	91.466361	26.138400	Veron et al., 2007
NHM 1921.7.8.25	India	91.466361	26.138400	Veron et al., 2007
	India	91.450632	24.059221	Gupta, 1999
	India	91.379653	23.391068	Gupta, 1999
	India	91.371534	23.287143	Gupta, 1999
	India	91.351038	23.771502	Gupta, 1999
	India	91.348738	23.378354	Gupta, 1999
	India	91.329182	23.318533	Gupta, 1999
	India	91.306338	23.637752	Gupta, 1999
	India	91.256050	23.877200	Gupta, 1999
BNHS 5785	India	91.250000	26.333333	Museum curator
BNHS 5784	India	91.250000	26.333333	Museum curator
BNHS 5782	India	91.250000	26.333333	Museum curator
BNHS 5781	India	91.250000	26.333333	Museum curator
	India	91.225841	23.654778	Gupta, 1999
	India	90.624564	26.166438	Chakraborty, 1975
ZSI no number	India	90.623279	26.157377	G. Veron & A. Jennings
	India	90.623279	26.157377	Kurup, 1965
2311329826	India	89.533317	26.614183	GBIF
NHM 1891.10.7.24	India	89.430000	26.310000	Veron et al., 2007
NHM 1891.10.7.21	India	89.430000	26.310000	Veron et al., 2007
ZSI 17566	India	89.350000	26.750000	G. Veron & A. Jennings
NHM 1916.7.29.56	India	89.350000	26.750000	Veron et al., 2007
NHM 1916.7.29.55	India	89.350000	26.750000	Veron et al., 2007
NHM 1916.7.29.54	India	89.350000	26.750000	Veron et al., 2007
BNHS 5772	India	89.350000	26.750000	Veron et al., 2007
BNHS 5771	India	89.350000	26.750000	Veron et al., 2007
BNHS 5770	India	89.350000	26.750000	Veron et al., 2007
BNHS 5769	India	89.350000	26.750000	Veron et al., 2007
BNHS 5768	India	89.350000	26.750000	Veron et al., 2007
ZSI SH1	India	88.848109	22.128044	G. Veron & A. Jennings
	India	88.540065	23.380688	Gupta, 1999
ZSI 23209	India	88.512690	22.511475	G. Veron & A. Jennings
ZSI 23205	India	88.428156	22.568049	G. Veron & A. Jennings
ZSI ND	India	88.409890	22.494824	Ghose, 1965
ZSI 23207	India	88.406104	22.580886	G. Veron & A. Jennings
ZSI no number	India	88.391793	22.211989	G. Veron & A. Jennings
ZSI no number	India	88.391635	22.630009	G. Veron & A. Jennings
ZSI 23204	India	88.369697	22.708028	G. Veron & A. Jennings
ZSI ASB 165A	India	88.363044	22.562627	G. Veron & A. Jennings
ZSI ASB 165 D	India	88.363044	22.562627	G. Veron & A. Jennings
ZSI 1937	India	88.363044	22.562627	G. Veron & A. Jennings
BZM 5566	India	88.363044	22.562627	Bechthold, 1939; Museum curator; G. Veron
	India	88.363044	22.562627	G. Veron & A. Jennings
	India	88.363044	22.562627	Sclater, 1891
	India	88.363044	22.562627	Sclater, 1891
	India	88.363044	22.562627	Sclater, 1891
	India	88.363044	22.562627	Sclater, 1891
	India	88.363044	22.562627	Sclater, 1891
	India	88.363044	22.562627	Sclater, 1891
	India	88.363044	22.562627	Sclater, 1891
	India	88.363044	22.562627	Sclater, 1891
ZSI 23213	India	88.352639	22.559774	G. Veron & A. Jennings
ZSI 23212	India	88.289871	22.560853	G. Veron & A. Jennings
	India	88.263636	22.595570	Chakraborty, 1975
USNM 355724	India	88.250000	22.760000	Veron et al., 2007
USNM 355723	India	88.250000	22.760000	Veron et al., 2007
HALLE 2923	India	88.000000	24.000000	Museum curator
BZM 26402	India	88.000000	24.000000	Bechthold, 1939; Museum curator
BZM 1174	India	88.000000	24.000000	Bechthold, 1939; Museum curator
BZM 1145	India	88.000000	24.000000	Bechthold, 1939
BNHS 8459	India	88.000000	24.000000	Bechthold, 1939
BNHS 8457	India	88.000000	24.000000	Bechthold, 1939
BNHS 7767	India	88.000000	24.000000	Bechthold, 1939; Museum curator
BNHS 7306	India	88.000000	24.000000	Bechthold, 1939; Museum curator
	India	88.000000	26.650249	Inglis et al., 1919
476851773	India	87.687134	23.388007	GBIF
NHM 1915.4.3.162	India	87.330000	22.430000	Veron et al., 2007
BNHS 5787	India	87.330000	22.630000	Veron et al., 2007
ZSI ASB 165E	India	87.320811	22.431015	Hinton & Lindsay, 1926
	India	87.320811	22.431015	Hinton & Lindsay, 1926
	India	87.320811	22.431015	Sclater, 1891
	India	87.320811	22.431015	Wroughton, 1915
	India	87.314552	23.069935	Gupta, 1999
ZSI ND	India	87.000355	23.157653	Ghose, 1965
ZSI ND	India	86.961073	22.519688	G. Veron & A. Jennings
ZSI 20836	India	86.961073	22.519688	G. Veron & A. Jennings
ZSI 17143	India	86.961073	22.519688	Ghose 1965; G. Veron & A. Jennings
	India	86.526210	23.159555	Sclater, 1891
	India	86.526210	23.159555	Sclater, 1891
	India	86.170062	20.254190	Kar & Prakash, 1989
ZSI 11437	India	86.140976	23.964987	G. Veron & A. Jennings
	India	86.077221	23.952982	Pocock, 1937
	India	86.077221	23.952982	Wroughton, 1915
NHM 1915.4.3.163	India	85.872508	25.605965	Veron et al., 2007
	India	85.823543	19.806592	De et al,, 1998
ZSI ND	India	85.610000	20.180000	Veron et al., 2007
NHM 1915.4.29.3	India	85.430000	19.650000	Veron et al., 2007
90181227	India	85.333333	19.766667	GBIF
	India	85.184926	19.689018	De et al,, 1998
	India	84.488522	24.887774	Baqai & Warisuzzaman, 1979
	India	84.175529	18.888926	Behura & Guru, 1969
NHM 1885.8.1.47	India	84.000000	25.000000	Veron et al., 2007
1990483182	India	83.006037	25.298788	GBIF
	India	82.999850	18.500268	Allen, 1911
	India	82.992480	25.329125	De et al,, 1998
	India	81.042156	26.872422	Gupta, & Fatma, 1987
	India	81.024219	23.722572	Sinha, 1977
FMNH 47750	India	80.000000	28.000000	Veron et al., 2007
NHM 1843.5.31.18	India	79.291702	22.728125	Veron et al., 2007
NHM 1843.5.31.14	India	79.291702	22.728125	Veron et al., 2007
MV 1801	India	79.291702	22.728125	G. Veron
MNHN 1851-520	India	79.291702	22.728125	G.Veron
MNHN 1848-18	India	79.291702	22.728125	G.Veron
MNHN 1845-114	India	79.291702	22.728125	Museum curator
MNHN 1845-114	India	79.291702	22.728125	Museum curator
BZM 5014	India	79.291702	22.728125	G. Veron
NHM 1915.7.2.7	India	78.200000	26.200000	Veron et al., 2007
NHM 1915.7.2.6	India	78.200000	26.200000	Veron et al., 2007
	India	78.183344	26.217835	Wroughton, 1916a
	India	78.180256	26.211978	Wroughton, 1916a
	India	78.005684	27.181001	Fleur-De-Lys, 1908
ZSI no number	India	77.999203	27.185805	G. Veron & A. Jennings
ZSI "d2"	India	77.999203	27.185805	G. Veron & A. Jennings
	India	77.999203	27.185805	G. Veron & A. Jennings
	India	77.999203	27.185805	G. Veron & A. Jennings
ZSI ND	India	77.712322	28.969289	Chakraborty, 1983
ZSI 20979	India	77.712322	28.969289	G. Veron & A. Jennings
	India	77.712322	28.969289	Chakraborty, 1983
	India	77.525562	27.156019	Haque, 1989
2244338374	India	77.316735	28.648036	GBIF
1831164872	India	77.3	28.5523	GBIF
1831129482	India	77.231587	28.612693	GBIF
1291169096	India	77.17697	28.614796	GBIF
BNHS 5766	India	77.160000	25.710000	Veron et al., 2007
BNHS 5765	India	77.160000	25.710000	Veron et al., 2007
BNHS 5764	India	77.160000	25.710000	Veron et al., 2007
MCZ 5188	India	77.106490	31.944975	Veron et al., 2007
USNM 63459	India	77.000000	33.000000	Veron et al., 2007
USNM 63458	India	77.000000	33.000000	Veron et al., 2007
USNM 63457	India	77.000000	33.000000	Veron et al., 2007
USNM 63456	India	77.000000	33.000000	Veron et al., 2007
USNM 63455	India	77.000000	33.000000	Veron et al., 2007
USNM 63454	India	77.000000	33.000000	Veron et al., 2007
USNM 63453	India	77.000000	33.000000	Veron et al., 2007
USNM 63452	India	77.000000	33.000000	Veron et al., 2007
USNM 63451	India	77.000000	33.000000	Veron et al., 2007
USNM 63450	India	77.000000	33.000000	Veron et al., 2007
USNM 63449	India	77.000000	33.000000	Veron et al., 2007
USNM 63448	India	77.000000	33.000000	Veron et al., 2007
USNM 63447	India	77.000000	33.000000	Veron et al., 2007
USNM 173327	India	77.000000	33.000000	Veron et al., 2007
USNM 173326	India	77.000000	33.000000	Veron et al., 2007
USNM 173325	India	77.000000	33.000000	Veron et al., 2007
NHM 1908.7.6.21	India	76.666670	33.916670	Veron et al., 2007
NHM 1908.7.6.20	India	76.666670	33.916670	Veron et al., 2007
NHM 1908.7.6.19	India	76.666670	33.916670	Veron et al., 2007
NHM 1908.7.6.18	India	76.666670	33.916670	Veron et al., 2007
FMNH 29183	India	76.666670	33.916670	Veron et al., 2007
NHM 1913.8.23.2	India	76.536052	32.110893	G. Veron & A. Jennings
	India	76.508411	27.784953	Sharma, 1989
MCZ 5609	India	76.500000	30.000000	Veron et al., 2007
	India	75.499291	28.186616	Baqai & Warisuzzaman, 1979
	India	75.114252	33.932757	Hinton & Thomas, 1926
NHM 1925.6.10.13	India	75.100000	33.930000	Veron et al., 2007
AMNH 171121	India	74.874759	31.636606	Veron et al., 2007
NHM 1910.1.18.36	India	74.674990	34.257974	Bechthold, 1939; Veron et al., 2007
	India	74.559240	34.377196	Pocock, 1937
2294674960	India	74.263565	27.860931	GBIF
	India	74.090560	32.812605	Wroughton, 1916b
ZSI ASB 1651	India	73.044403	32.588968	G. Veron & A. Jennings
	India	72.999316	33.677482	De et al,, 1998
	India	72.430944	24.172578	De et al,, 1998
ZSI "b"	India	72.430667	32.287099	G. Veron & A. Jennings
BNHS 5767	India	72.430000	24.160000	Veron et al., 2007
NHM 1913.9.18.29	India	72.190944	24.258103	Veron et al., 2007
NHM 1913.9.18.28	India	72.190944	24.258103	Veron et al., 2007
ZSI 3194	India	72.150000	24.200000	Veron et al., 2007
NHM 1913.8.23.1	India	72.150000	24.200000	Veron et al., 2007
BNHS 5848	India	72.150000	24.200000	Veron et al., 2007
BNHS 5761	India	72.150000	24.200000	Veron et al., 2007
BNHS 5760	India	72.150000	24.200000	Veron et al., 2007
	India	72.150000	24.200000	G. Veron
1677281375	India	71.779432	23.361873	GBIF
	India	70.327605	29.105167	Sclater, 1891
ZSI 17573	India	70.249756	21.301182	G. Veron & A. Jennings
	India	68.843276	27.710920	Wroughton, 1916b
	India	68.520000	27.350000	Wroughton, 1916b
	India	68.439777	28.282253	Wroughton, 1916b
	India	68.360737	27.666767	Wroughton, 1916b
	India	68.360000	25.360000	Sclater, 1891
	India	68.360000	25.360000	Sclater, 1891
	India	67.925177	24.747629	Lindsay, 1926
	India	67.925177	24.747629	Pocock, 1937
	India	67.683498	24.120709	Lindsay, 1926
	India	67.583092	24.741272	Lindsay, 1926
	India	67.583092	24.741272	Pocock, 1937
	India	67.452421	24.143680	G. Veron & A. Jennings
	India	67.082200	24.905600	Museum online database; Pocock, 1937
NHM 1927.7.15.3	India	67.050000	24.860000	Veron et al., 2007
	India	67.050000	24.860000	G. Veron
	India	67.050000	24.860000	Pocock, 1937
	India	67.001814	30.190357	Sclater, 1891
	India	-61.023265	14.644270	Gupta, 1999
	Iran	62.000000	30.500000	Lay, 1967
	Iran	61.833333	31.000000	Lay, 1967
FMNH 97846	Iran	61.520000	31.050000	Veron et al., 2007
FMNH 97845	Iran	61.520000	31.050000	Veron et al., 2007
	Iran	61.500000	31.033333	Lay, 1967
NHM 1978.34	Iran	53.776502	32.174306	Veron et al., 2007
MV 29956	Iran	53.776502	32.174306	Veron et al., 2007
	Iran	50.000000	30.500000	Lay, 1967
AMNH 171122	Iran	49.800000	32.216667	Veron et al., 2007
NHM 1853.1.6.85	Iran	48.190344	30.561805	Veron et al., 2007
NHM 1853.1.6.84	Iran	48.190344	30.561805	Veron et al., 2007
	Iran	48.183333	30.416667	Lay, 1967
BNHS 6351	Iraq	47.797466	30.533016	Pitman, 1922
	Iraq	47.797466	30.533016	Pitman, 1922
	Iraq	47.789195	30.514656	Cheesman, 1920
	Iraq	47.147841	31.855310	Cheesman, 1920
	Iraq	47.147841	31.855310	Pitman, 1922
	Iraq	44.429311	32.480933	Hatt, 1959
NMW 44268	Iraq	44.400876	33.340582	Museum curator
NMW 22176	Iraq	44.400876	33.340582	Museum curator
FMNH 44478	Iraq	44.400876	33.340582	Veron et al., 2007
BZM 7838	Iraq	44.400876	33.340582	G. Veron
	Iraq	44.400876	33.340582	Cheesman, 1920
	Iraq	44.400876	33.340582	Pitman, 1922
BNHS 5791	Iraq	44.390000	33.340000	Veron et al., 2007
HZM 4.1802	Iraq	43.786124	33.355813	Museum curator
HZM 5.1803	Iraq	43.585462	33.383601	Museum curator
HZM 3.1801	Iraq	43.585462	33.383601	Museum curator
HZM 2.1800	Iraq	43.585462	33.383601	Museum curator
HZM 1.1799	Iraq	43.585462	33.383601	Museum curator
NHM 1879.11.21.609	Iraq	43.487979	34.628896	Veron et al., 2007
NHM 1850.10.21.4	Iraq	43.487979	34.628896	Veron et al., 2007
USNM 511256	Jamaica	-77.898431	18.470157	Museum curator
2005357388	Jamaica	-77.812317	18.520167	GBIF
ROM ND	Jamaica	-77.302098	18.137548	Museum curator
USNM 252602	Jamaica	-76.802718	18.022168	Museum curator
1291062190	Jamaica	-76.727617	18.086788	GBIF
USNM 253008	Jamaica	-76.601048	18.017967	Museum curator
1039526595	Jamaica	-76.45	18.1667	GBIF
USNM 147251	Jamaica	-76.445038	18.173065	Museum curator
1898780508	Jamaica	-76.422764	18.173157	GBIF
USNM 142168	Jamaica	-76.374492	17.997845	Museum curator
USNM 143850	Jamaica	-76.354680	17.955505	Museum curator
	Japan	129.468437	28.366347	Ishida et al., 2015
	Japan	129.468437	28.366347	Ishida et al., 2015
USNM 278657	Japan	127.961705	26.524971	Museum curator
USNM 279462	Japan	127.944772	26.501552	Museum curator
	Martinique	-61.221539	14.797004	F. Catzeflis
	Martinique	-61.221539	14.797004	F. Catzeflis
	Martinique	-61.219873	14.830897	F. Catzeflis
	Martinique	-61.219873	14.830897	F. Catzeflis
	Martinique	-61.219873	14.830897	F. Catzeflis
	Martinique	-61.219873	14.830897	F. Catzeflis
	Martinique	-61.219873	14.830897	F. Catzeflis
	Martinique	-61.219873	14.830897	F. Catzeflis
	Martinique	-61.219873	14.830897	F. Catzeflis
	Martinique	-61.219873	14.830897	F. Catzeflis
	Martinique	-61.219873	14.830897	F. Catzeflis
	Martinique	-61.219873	14.830897	F. Catzeflis
1142103064	Martinique	-61.21955	14.83106	GBIF
	Martinique	-61.175426	14.872562	F. Catzeflis
	Martinique	-61.167225	14.854115	F. Catzeflis
	Martinique	-61.167225	14.854115	F. Catzeflis
1142103016	Martinique	-61.16668	14.86647	GBIF
	Martinique	-61.164832	14.758058	O. Lorvelec
	Martinique	-61.151411	14.806191	A-C. Fabre
	Martinique	-61.150757	14.748967	F. Catzeflis
	Martinique	-61.143243	14.876558	F. Catzeflis
	Martinique	-61.143243	14.876558	F. Catzeflis
	Martinique	-61.094614	14.716878	F. Catzeflis
	Martinique	-61.094614	14.716878	F. Catzeflis
	Martinique	-61.094614	14.716878	F. Catzeflis
	Martinique	-61.094614	14.716878	F. Catzeflis
	Martinique	-61.094614	14.716878	F. Catzeflis
1571067367	Martinique	-61.087053	14.527713	GBIF
	Martinique	-61.085148	14.710570	F. Catzeflis
	Martinique	-61.085148	14.710570	F. Catzeflis
	Martinique	-61.044304	14.490402	F. Catzeflis
MHNGr MA.1817	Martinique	-61.023265	14.644934	Museum curator
	Martinique	-61.006381	14.531063	F. Catzeflis
	Martinique	-61.006381	14.531063	F. Catzeflis
	Martinique	-61.006381	14.531063	F. Catzeflis
	Martinique	-61.006381	14.531063	F. Catzeflis
	Martinique	-61.006381	14.531063	F. Catzeflis
	Martinique	-61.006381	14.531063	F. Catzeflis
	Martinique	-61.006381	14.531063	F. Catzeflis
	Martinique	-61.006381	14.531063	F. Catzeflis
	Martinique	-61.006381	14.531063	F. Catzeflis
	Martinique	-60.955252	14.481334	F. Catzeflis
	Martinique	-60.911600	14.619305	O. Lorvelec
	Martinique	-60.910285	14.690681	O. Lorvelec
	Martinique	-60.890271	14.767976	A-C. Fabre
1841287640	Martinique	-60.878367	14.445295	GBIF
1807296619	Martinique	-60.87751	14.419402	GBIF
1453072688	Martinique	-60.876592	14.427928	GBIF
1836647657	Martinique	-60.873402	14.444977	GBIF
1837093758	Martinique	-60.873302	14.444717	GBIF
1836622262	Martinique	-60.872692	14.443645	GBIF
1838017023	Martinique	-60.869997	14.435412	GBIF
1883908017	Martinique	-60.866178	14.437287	GBIF
1837754245	Martinique	-60.863748	14.436882	GBIF
USNM 341896	Mauritius	57.391484	-20.425283	Museum curator
USNM 341894	Mauritius	57.391484	-20.425283	Museum curator
USNM 341899	Mauritius	57.369058	-20.413492	Museum curator
USNM 341898	Mauritius	57.369058	-20.413492	Museum curator
USNM 341897	Mauritius	57.323746	-20.443413	Museum curator
USNM 341895	Mauritius	57.323746	-20.443413	Museum curator
	Montenegro	19.182166	41.956651	Cirovic et al., 2011
	Montenegro	18.973819	42.192995	Cirovic et al., 2011
	Montenegro	18.710224	42.384427	Cirovic et al., 2011
	Montenegro	18.571895	42.412474	Cirovic et al., 2011
NHM ND	Myanmar	97.233000	24.267000	Thomas, 1891
NHM ND	Myanmar	96.966667	17.166667	Zaw et al., 2008
NHM ND	Myanmar	96.483333	17.333333	Zaw et al., 2008
ZSI 17567	Myanmar	96.433333	18.933333	G. Veron & A. Jennings
ZSI 1161	Myanmar	96.433333	18.933333	G. Veron & A. Jennings
NHM 1936.7.20.69	Myanmar	96.433333	18.933333	Veron et al., 2007
NHM 1936.7.20.68	Myanmar	96.433333	18.933333	Veron et al., 2007
NHM 1936.7.20.67	Myanmar	96.433333	18.933333	Veron et al., 2007
NHM 1936.7.20.66	Myanmar	96.433333	18.933333	Veron et al., 2007
NHM 1936.7.20.65	Myanmar	96.433333	18.933333	Fry, 1929; Veron et al., 2007
FMNH 83093	Myanmar	96.433333	18.933333	Veron et al., 2007
NHM ND	Myanmar	96.000000	18.250000	Pocock, 1937
USNM 290141	Nepal	87.310000	27.280000	Veron et al., 2007
FMNH 114388	Nepal	87.283333	26.816667	Veron et al., 2007
	Nepal	85.480991	27.586087	Hinton & Fry, 1923
NHM 1921.5.1.11	Nepal	85.372095	27.597701	Veron et al., 2007
NHM 1921.5.1.10	Nepal	85.372095	27.597701	Veron et al., 2007
ZSI 369	Nepal	85.335527	27.648385	G. Veron & A. Jennings
NHM 1922.5.16.26	Nepal	85.335527	27.648385	Veron et al., 2007
	Nepal	85.335527	27.648385	Fry, 1925
FMNH 57587	Nepal	85.316667	27.716667	Veron et al., 2007
FMNH 104399	Nepal	85.316667	27.716667	Museum curator
FMNH 104398	Nepal	85.316667	27.716667	Veron et al., 2007
FMNH 104397	Nepal	85.316667	27.716667	Veron et al., 2007
NHM 1891.10.7.20	Nepal	85.310000	27.710000	Veron et al., 2007
2006069808	Nepal	85.300943	27.74091	GBIF
	Nepal	85.290083	27.715339	Emerson, 1971
AMNH 163177	Nepal	85.213687	27.689688	Veron et al., 2007
AMNH 163176	Nepal	85.213687	27.689688	Veron et al., 2007
AMNH 163175	Nepal	85.213687	27.689688	Veron et al., 2007
AMNH 163174	Nepal	85.213687	27.689688	Veron et al., 2007
FMNH 57778	Nepal	85.195970	27.875830	Museum curator
FMNH 57777	Nepal	85.195970	27.875830	Museum curator
FMNH 57588	Nepal	85.195970	27.875830	Museum curator
FMNH 104403	Nepal	85.195970	27.875830	G. Veron & A. Jennings
FMNH 104402	Nepal	85.195970	27.875830	G. Veron & A. Jennings
FMNH 104401	Nepal	85.195970	27.875830	Museum curator
FMNH 104400	Nepal	85.195970	27.875830	Museum curator
FMNH 104404	Nepal	85.190230	27.880940	Museum curator
	Nepal	85.150386	27.878011	Emerson, 1971
PSM Mamm-14788	Nepal	84.915224	28.123281	MANIS database
BNHS 5776	Nepal	84.630000	28.000000	Veron et al., 2007
BNHS 5775	Nepal	84.630000	28.000000	Veron et al., 2007
BNHS 5774	Nepal	84.630000	28.000000	Veron et al., 2007
NHM 1923.11.5.15	Nepal	84.626859	27.985155	Veron et al., 2007
NHM 1923.11.5.14	Nepal	84.626859	27.985155	Veron et al., 2007
BNHS 5780	Nepal	84.620091	28.002417	Museum curator
BNHS 5779	Nepal	84.620091	28.002417	Museum curator
BNHS 5778	Nepal	84.620091	28.002417	Museum curator
FMNH 83090	Nepal	84.500000	22.000000	Veron et al., 2007
FMNH 83089	Nepal	84.500000	22.000000	Veron et al., 2007
BNHS 5777	Nepal	84.500000	22.000000	Veron et al., 2007
NHM 1886.7.2.2	Nepal	84.105706	28.523969	Veron et al., 2007
NHM 1846.11.10.13	Nepal	84.105706	28.523969	Veron et al., 2007
NHM 1845.1.8.51	Nepal	84.105706	28.523969	Veron et al., 2007
NHM 1845.1.8.49	Nepal	84.105706	28.523969	Veron et al., 2007
NHM 1845.1.8.321	Nepal	84.105706	28.523969	Veron et al., 2007
NHM 1845.1.8.320	Nepal	84.105706	28.523969	Veron et al., 2007
NHM 1845.1.8.319	Nepal	84.105706	28.523969	Veron et al., 2007
NHM 1845.1.8.318	Nepal	84.105706	28.523969	Veron et al., 2007
NHM 1845.1.8	Nepal	84.105706	28.523969	Veron et al., 2007
NHM 1843.1.12.22	Nepal	84.105706	28.523969	Veron et al., 2007
NHM 1843.1.12.21	Nepal	84.105706	28.523969	Veron et al., 2007
NHM 1843.1.12.20	Nepal	84.105706	28.523969	Veron et al., 2007
NHM 1843.1.12.19	Nepal	84.105706	28.523969	G. Veron
NHM 1843.1.12.18	Nepal	84.105706	28.523969	G. Veron & A. Jennings
NHM 1843.1.12.124	Nepal	84.105706	28.523969	Veron et al., 2007
NHM 145 g	Nepal	84.105706	28.523969	Veron et al., 2007
AMNH 85	Nepal	84.105706	28.523969	Veron et al., 2007
AMNH 83	Nepal	84.105706	28.523969	Veron et al., 2007
	Nepal	84.105706	28.523969	Hodgson, 1836
BNHS 6376	Nepal	84.072747	28.282374	Museum curator
BPBM 30087	Nepal	83.987655	28.218537	MANIS database
BNHS 5758	Pakistan	78.050000	28.530000	Veron et al., 2007
BNHS 5756	Pakistan	78.050000	28.530000	Veron et al., 2007
BNHS 5755	Pakistan	78.050000	28.530000	Veron et al., 2007
	Pakistan	76.666670	33.916670	Siddiqi, 1969
MCZ 57932	Pakistan	75.000000	32.000000	Veron et al., 2007
MCZ 57931	Pakistan	75.000000	32.000000	Veron et al., 2007
USNM 326674	Pakistan	74.860000	32.480000	Veron et al., 2007
NHM no number	Pakistan	74.780000	34.230000	Veron et al., 2007
	Pakistan	74.771048	34.217202	Siddiqi, 1969
SMNS 7619	Pakistan	74.537819	32.498147	Museum curator
USNM 369314	Pakistan	74.500000	31.160000	Veron et al., 2007
USNM 369313	Pakistan	74.500000	31.160000	Veron et al., 2007
USNM 354429	Pakistan	74.500000	31.160000	Veron et al., 2007
FLMNH 14654	Pakistan	74.426700	31.410400	MANIS database
FLMNH 14653	Pakistan	74.426700	31.410400	MANIS database
FLMNH 14651	Pakistan	74.426700	31.410400	MANIS database
USNM 354430	Pakistan	74.420000	31.250000	Veron et al., 2007
USNM 369315	Pakistan	74.270000	31.570000	Veron et al., 2007
	Pakistan	73.994735	31.084297	Hoogstraal, 1970
NHM 1927.7.15.5	Pakistan	73.900000	25.610000	Veron et al., 2007
BNHS 5759	Pakistan	73.900000	25.610000	Veron et al., 2007
BNHS 5752	Pakistan	73.900000	25.610000	Veron et al., 2007
BNHS 5763	Pakistan	72.780000	27.400000	Veron et al., 2007
BNHS 5762	Pakistan	72.780000	27.400000	Veron et al., 2007
NHM 1923.11.10.1	Pakistan	72.760000	33.300000	Veron et al., 2007
	Pakistan	72.760000	33.300000	Siddiqi, 1969
NHM 1856.5.6.36	Pakistan	72.580000	32.660000	Veron et al., 2007
NHM 1856.5.6.35	Pakistan	72.580000	32.660000	Veron et al., 2007
BNHS 5754	Pakistan	70.259443	24.826311	Museum curator
	Pakistan	70.259443	24.826311	Siddiqi, 1969
NHM 1943.145	Pakistan	70.000000	24.830000	Veron et al., 2007
NHM 1943.144	Pakistan	70.000000	24.830000	Veron et al., 2007
NHM 1943.143	Pakistan	70.000000	24.830000	Veron et al., 2007
NHM 1943.142	Pakistan	70.000000	24.830000	Veron et al., 2007
NHM 1939.43.149	Pakistan	70.000000	24.830000	Veron et al., 2007
NHM 1939.43.146	Pakistan	70.000000	24.830000	Veron et al., 2007
476845254	Pakistan	70.0	30.0	GBIF
476845253	Pakistan	70.0	30.0	GBIF
	Pakistan	69.792673	28.078675	Siddiqi, 1969
BNHS 5753	Pakistan	69.525862	25.618866	Museum curator
NHM 1890.4.9.1	Pakistan	69.500000	27.660000	Veron et al., 2007
NHM 1975.2143	Pakistan	69.210000	28.250000	Veron et al., 2007
NHM 1975.2142	Pakistan	69.210000	28.250000	Veron et al., 2007
NHM 1975.2141	Pakistan	69.210000	28.250000	Veron et al., 2007
NHM 1975.1719	Pakistan	69.210000	28.250000	Veron et al., 2007
NHM 1975.1718	Pakistan	69.210000	28.250000	Veron et al., 2007
NHM 1975.1717	Pakistan	69.210000	28.250000	Veron et al., 2007
NHM 1975.1716	Pakistan	69.210000	28.250000	Veron et al., 2007
NHM 1975.1715	Pakistan	69.210000	28.250000	Veron et al., 2007
NHM 1975.1714	Pakistan	69.210000	28.250000	Veron et al., 2007
NHM 1975.1713	Pakistan	69.210000	28.250000	Veron et al., 2007
NHM 1975.1712	Pakistan	69.210000	28.250000	Veron et al., 2007
NHM 1975.1711	Pakistan	69.210000	28.250000	Veron et al., 2007
NHM 1975.1710	Pakistan	69.210000	28.250000	Veron et al., 2007
NHM 1975.1709	Pakistan	69.210000	28.250000	Veron et al., 2007
NHM 1975.1708	Pakistan	69.210000	28.250000	Veron et al., 2007
NHM 1975.1707	Pakistan	69.210000	28.250000	Veron et al., 2007
NHM 1975.1706	Pakistan	69.210000	28.250000	Veron et al., 2007
NHM 1975.1705	Pakistan	69.210000	28.250000	Veron et al., 2007
NHM 1975.1704	Pakistan	69.210000	28.250000	Veron et al., 2007
NHM 1927.7.15.4	Pakistan	69.110000	28.060000	Veron et al., 2007
	Pakistan	69.084205	25.399632	Hoogstraal, 1970
BNHS 5757	Pakistan	69.046012	29.969401	Museum curator
MNHN TC-343	Pakistan	68.914176	30.083544	G.Veron
MNHN TC-342	Pakistan	68.914176	30.083544	G.Veron
NHM 1915.11.1.74	Pakistan	68.846955	27.707427	Veron et al., 2007
ZSI "ff"	Pakistan	68.843276	27.710920	G. Veron & A. Jennings
	Pakistan	68.843276	27.710920	Siddiqi, 1969
NHM 1915.11.1.75	Pakistan	68.520000	27.350000	Veron et al., 2007
	Pakistan	68.520000	27.350000	Siddiqi, 1969
ZSI 17570	Pakistan	68.439777	28.282253	G. Veron & A. Jennings
	Pakistan	68.417104	25.625743	Lindsay, 1926
	Pakistan	68.417104	25.625743	Pocock, 1937
AMNH 184679	Pakistan	68.360000	25.360000	Veron et al., 2007
ZSI 17571	Pakistan	68.211107	27.560225	G. Veron & A. Jennings
	Pakistan	68.211107	27.560225	Siddiqi, 1969
NHM 1891.10.7.22	Pakistan	68.210000	27.550000	Veron et al., 2007
	Pakistan	67.923777	24.748724	Hoogstraal, 1970
FMNH 83092	Pakistan	67.460000	27.180000	Veron et al., 2007
FMNH 83091	Pakistan	67.460000	27.180000	Veron et al., 2007
ZSI 17572	Pakistan	67.452421	24.143680	G. Veron & A. Jennings
MZLU L976/3018	Pakistan	67.082200	24.905600	Museum online database
MZLU L974/3011	Pakistan	67.082200	24.905600	Museum online database
	Pakistan	67.082200	24.905600	Haas & Walton, 1973
	Pakistan	67.082200	24.905600	Siddiqi, 1969
USNM 13691	Pakistan	67.050000	24.860000	Veron et al., 2007
	Pakistan	67.015021	24.862845	Siddiqi, 1961
USNM 268934	Puerto Rico	-67.105774	18.013661	Museum curator
2234796446	Puerto Rico	-67.102873	18.011003	GBIF
USNM 86357	Puerto Rico	-66.702342	18.265025	Museum curator
USNM 266920	Puerto Rico	-66.477540	18.428403	Museum curator
	Puerto Rico	-66.467435	18.234121	Vilella & Zwank, 1993
USNM 180963	Puerto Rico	-65.879447	18.047253	Museum curator
1453368240	Puerto Rico	-65.774417	18.310774	GBIF
USNM 178379	Puerto Rico	-65.770175	18.370125	Museum curator
USNM 110941	Saint Kitts and Nevis	-62.783668	17.360931	Museum curator
2238862529	Saint Kitts and Nevis	-62.687591	17.296999	GBIF
1291166632	Saint Kitts and Nevis	-62.659087	17.252253	GBIF
1836653638	Saint Kitts and Nevis	-62.649536	17.229349	GBIF
1933554302	Saint Kitts and Nevis	-62.555184	17.167524	GBIF
ROM ND	Saint Lucia	-60.981883	13.910151	Museum curator
911739810	Saint Lucia	-60.906333	13.863056	GBIF
	Saint Martin	-63.083333	18.056383	J. Chalifour
	Saint Martin	-63.033800	18.110700	J. Chalifour
	Saint Martin	-63.028900	18.123267	J. Chalifour
	Saint Martin	-63.027633	18.100666	J. Chalifour
	Saint Martin	-63.020961	18.116394	O. Lorvelec
	Saint-Kitts-et-Nevis	-62.780350	17.347510	Nellis & Small, 1983
1	Trinidad and Tobago	-61.609	10.718	M. Rutherford
1839242554	Trinidad and Tobago	-61.476123	10.199818	GBIF
1914191986	Trinidad and Tobago	-61.382003	10.629805	GBIF
3	Trinidad and Tobago	-61.356174	10.701827	M. Rutherford
2237432504	Trinidad and Tobago	-61.34499	10.615458	GBIF
1563353147	Trinidad and Tobago	-61.216667	10.616667	GBIF
859371530	Trinidad and Tobago	-61.166667	10.383333	GBIF
5	Trinidad and Tobago	-61.125	10.594	M. Rutherford
4	Trinidad and Tobago	-61.117	10.453	M. Rutherford
ND	United States	-64.896544	18.335696	Veron et al., 2007
	United States	-64.777014	17.733183	Nellis & Everard, 1983
1453462526	United States	-158.237224	21.579452	GBIF
2006045874	United States	-158.124611	21.336666	GBIF
1883512165	United States	-158.123017	21.330783	GBIF
1946310917	United States	-158.063129	21.647606	GBIF
1932350881	United States	-158.062379	21.65009	GBIF
1935612566	United States	-158.060798	21.65523	GBIF
1986530359	United States	-158.039985	21.674322	GBIF
1668809165	United States	-158.026164	21.490327	GBIF
1990587550	United States	-157.99828	21.703019	GBIF
1990587510	United States	-157.998152	21.703863	GBIF
1668884819	United States	-157.988617	21.440556	GBIF
1986625533	United States	-157.939478	21.367717	GBIF
1677310335	United States	-157.938911	21.367511	GBIF
2311318215	United States	-157.938687	21.36747	GBIF
891079064	United States	-157.9319	21.400655	GBIF
1802625662	United States	-157.926025	21.370925	GBIF
1836669492	United States	-157.910266	21.432533	GBIF
1880482386	United States	-157.897096	21.331954	GBIF
899970589	United States	-157.894607	21.350002	GBIF
1978445983	United States	-157.847912	21.314201	GBIF
891144253	United States	-157.835223	21.457559	GBIF
1143561988	United States	-157.826768	21.303865	GBIF
1249293738	United States	-157.826599	21.304084	GBIF
1933552829	United States	-157.825086	21.500539	GBIF
2265830496	United States	-157.82283	21.313438	GBIF
1880637384	United States	-157.822433	21.314053	GBIF
1883527287	United States	-157.818035	21.588968	GBIF
1880640638	United States	-157.816636	21.296663	GBIF
1269586024	United States	-157.816453	21.301363	GBIF
1270057612	United States	-157.81605	21.30139	GBIF
1291070283	United States	-157.814403	21.297499	GBIF
1848777460	United States	-157.814353	21.295073	GBIF
1253316906	United States	-157.814135	21.29731	GBIF
1978438463	United States	-157.81405	21.29888	GBIF
1265548606	United States	-157.813295	21.293847	GBIF
1571099747	United States	-157.811981	21.304375	GBIF
1453419275	United States	-157.811981	21.296513	GBIF
1291068712	United States	-157.811919	21.296354	GBIF
1291116943	United States	-157.808961	21.394642	GBIF
1668809220	United States	-157.80884	21.38575	GBIF
1935613118	United States	-157.80762	21.385757	GBIF
1935613103	United States	-157.80762	21.385757	GBIF
1935613097	United States	-157.80762	21.385757	GBIF
1935613017	United States	-157.80762	21.385757	GBIF
1935613009	United States	-157.80762	21.385757	GBIF
899980949	United States	-157.807274	21.390506	GBIF
1990626930	United States	-157.807067	21.263867	GBIF
1880638241	United States	-157.806672	21.3876	GBIF
1668803166	United States	-157.806625	21.388805	GBIF
1831216914	United States	-157.806607	21.263437	GBIF
2269264552	United States	-157.806171	21.263554	GBIF
1986605143	United States	-157.806073	21.263885	GBIF
1986569906	United States	-157.806017	21.263228	GBIF
1837072321	United States	-157.805969	21.255658	GBIF
1453474870	United States	-157.805842	21.263423	GBIF
1233597541	United States	-157.805713	21.263359	GBIF
1677310023	United States	-157.805624	21.263663	GBIF
1703204353	United States	-157.805619	21.38616	GBIF
2294606036	United States	-157.805327	21.263765	GBIF
1945438017	United States	-157.805223	21.26358	GBIF
1453438827	United States	-157.80328	21.334997	GBIF
1668809224	United States	-157.80282	21.38593	GBIF
2244224333	United States	-157.802014	21.270186	GBIF
1847565717	United States	-157.800944	21.264371	GBIF
1986557922	United States	-157.756022	21.406364	GBIF
2012991673	United States	-157.756003	21.406565	GBIF
1039525206	United States	-157.704498	21.2773	GBIF
1039523054	United States	-157.704498	21.2773	GBIF
891028986	United States	-157.697604	21.270059	GBIF
1901047271	United States	-157.69748	21.269997	GBIF
1253300556	United States	-157.697413	21.270083	GBIF
1291098700	United States	-157.697403	21.270547	GBIF
1880606512	United States	-157.697342	21.271032	GBIF
1880606427	United States	-157.697222	21.270833	GBIF
1315055082	United States	-157.697191	21.270914	GBIF
1802669509	United States	-157.697053	21.271715	GBIF
2244274792	United States	-157.697037	21.271175	GBIF
1945453002	United States	-157.69697	21.271112	GBIF
1838327106	United States	-157.6968	21.2733	GBIF
2283269557	United States	-157.696575	21.272729	GBIF
891117844	United States	-157.695608	21.273659	GBIF
2283200343	United States	-157.695572	21.27525	GBIF
891100758	United States	-157.694757	21.270815	GBIF
1806332564	United States	-157.694275	21.273413	GBIF
1931531377	United States	-157.694178	21.273406	GBIF
891148724	United States	-157.694023	21.273606	GBIF
1978820165	United States	-157.693933	21.271683	GBIF
1831202003	United States	-157.693792	21.269036	GBIF
1253318151	United States	-157.693792	21.269036	GBIF
1838387797	United States	-157.693291	21.2689	GBIF
1092884353	United States	-157.690858	21.281855	GBIF
1931533406	United States	-157.679264	21.287812	GBIF
1249295962	United States	-157.67915	21.29101	GBIF
1946320085	United States	-157.660971	21.312316	GBIF
1291083667	United States	-157.654999	21.304998	GBIF
1847554928	United States	-157.650445	21.308778	GBIF
2283201372	United States	-156.686613	20.905217	GBIF
891124962	United States	-156.6465	21.007279	GBIF
1914224311	United States	-156.6112	20.81754	GBIF
2013755055	United States	-156.593143	20.994685	GBIF
1805390721	United States	-156.576011	21.016227	GBIF
2273287997	United States	-156.5448	20.880878	GBIF
2283131977	United States	-156.544753	20.942856	GBIF
891726226	United States	-156.524245	20.867135	GBIF
1291069941	United States	-156.50096	20.93121	GBIF
2238811453	United States	-156.486317	20.892607	GBIF
1052578234	United States	-156.457415	20.894499	GBIF
2273284672	United States	-156.448853	20.633889	GBIF
1990595617	United States	-156.445149	20.741092	GBIF
1805378987	United States	-156.444583	20.677639	GBIF
1836602787	United States	-156.440512	20.900727	GBIF
1990505378	United States	-156.331925	20.798363	GBIF
1039516283	United States	-156.317	20.849	GBIF
1039515336	United States	-156.317	20.849	GBIF
1914193144	United States	-156.305673	20.926605	GBIF
2273287366	United States	-156.169511	20.871586	GBIF
2005322714	United States	-156.150303	20.859365	GBIF
1291070351	United States	-156.136389	20.848611	GBIF
2269296571	United States	-156.125397	20.816692	GBIF
1880527429	United States	-156.124925	20.817108	GBIF
1880602944	United States	-156.100289	19.602489	GBIF
2283183673	United States	-156.056462	20.677825	GBIF
1914193181	United States	-156.056092	20.679133	GBIF
1253312136	United States	-156.044476	20.662075	GBIF
1806358914	United States	-156.042114	19.780308	GBIF
1453486307	United States	-156.041242	19.780919	GBIF
2244274184	United States	-156.039169	19.781312	GBIF
1914249041	United States	-156.02608	19.670753	GBIF
1699368396	United States	-156.009917	19.644472	GBIF
1880496003	United States	-156.009695	19.644611	GBIF
2005387318	United States	-156.007294	19.662333	GBIF
1931498710	United States	-156.004422	20.788017	GBIF
2013017220	United States	-156.004411	20.788712	GBIF
1839261973	United States	-156.004379	20.78867	GBIF
1640065353	United States	-156.00435	20.78847	GBIF
891127899	United States	-156.004255	20.788551	GBIF
1323004538	United States	-156.003605	20.787362	GBIF
1978459423	United States	-156.003193	20.787946	GBIF
1699368393	United States	-156.003117	20.786974	GBIF
1931498707	United States	-156.002603	20.785758	GBIF
1699368395	United States	-156.002028	20.787417	GBIF
919448468	United States	-156.001526	20.758751	GBIF
1453317645	United States	-156.001212	20.786002	GBIF
891104826	United States	-155.998031	20.783624	GBIF
1453208586	United States	-155.996926	19.639994	GBIF
1838363356	United States	-155.995483	19.641755	GBIF
1914194313	United States	-155.990275	19.636232	GBIF
1993724959	United States	-155.988407	20.757508	GBIF
1092904845	United States	-155.985088	20.758522	GBIF
1457637155	United States	-155.984187	19.618982	GBIF
2273281397	United States	-155.982906	19.623841	GBIF
1457637682	United States	-155.981591	19.613666	GBIF
2269230553	United States	-155.967203	19.57896	GBIF
2239019096	United States	-155.965778	19.559658	GBIF
1802771413	United States	-155.964325	19.558213	GBIF
1932317359	United States	-155.954642	19.518393	GBIF
1841295689	United States	-155.93335	19.481208	GBIF
1457610686	United States	-155.932807	19.485479	GBIF
1291110155	United States	-155.92638	19.854076	GBIF
1837750619	United States	-155.9216	19.471033	GBIF
2013021566	United States	-155.920705	19.572256	GBIF
1880588971	United States	-155.910759	19.421592	GBIF
1265592272	United States	-155.910583	19.4231	GBIF
1837750588	United States	-155.910431	19.421339	GBIF
2283251002	United States	-155.907578	19.461333	GBIF
1088911707	United States	-155.89222	19.475365	GBIF
1088975930	United States	-155.886933	19.914208	GBIF
1920819830	United States	-155.886865	19.913997	GBIF
1848762531	United States	-155.886134	19.914099	GBIF
1291071232	United States	-155.86027	19.955744	GBIF
891069262	United States	-155.858917	19.952212	GBIF
1839222021	United States	-155.825303	19.99197	GBIF
2251988371	United States	-155.825271	19.106725	GBIF
1562895593	United States	-155.791068	19.937248	GBIF
891150801	United States	-155.626117	19.062367	GBIF
1914366105	United States	-155.550478	19.085911	GBIF
1836594791	United States	-155.550217	19.085528	GBIF
1913195474	United States	-155.549262	19.08941	GBIF
922038310	United States	-155.511475	19.652935	GBIF
1945457697	United States	-155.505535	19.13442	GBIF
891117495	United States	-155.505065	19.136057	GBIF
2012992157	United States	-155.503898	19.134872	GBIF
2251902146	United States	-155.495346	20.072367	GBIF
476830052	United States	-155.32535	19.823114	GBIF
476830050	United States	-155.32535	19.823114	GBIF
476815520	United States	-155.32535	19.823114	GBIF
476815518	United States	-155.32535	19.823114	GBIF
2237428233	United States	-155.24901	19.992234	GBIF
1306587264	United States	-155.180817	19.681588	GBIF
1990638084	United States	-155.159164	19.453945	GBIF
1453528213	United States	-155.101891	19.758949	GBIF
476866521	United States	-155.086827	19.722474	GBIF
2013004060	United States	-155.086819	19.724111	GBIF
1500292637	United States	-155.081362	19.705331	GBIF
1677272638	United States	-155.070501	19.724441	GBIF
1850942045	United States	-155.069657	19.726133	GBIF
1291088456	United States	-155.069614	19.726401	GBIF
1978826443	United States	-155.027022	19.733763	GBIF
1088979747	United States	-155.013361	19.735839	GBIF
2236270709	United States	-155.013336	19.735878	GBIF
1453399828	United States	-155.013313	19.73532	GBIF
1838033077	United States	-154.919471	19.401364	GBIF
476863019	Virgin Islands (GB)	-64.583333	18.35	GBIF
1914194869	Virgin Islands (US)	-64.927129	18.352835	GBIF
USNM 269417	Virgin Islands (US)	-64.896544	18.335696	Museum curator
1807299538	Virgin Islands (US)	-64.854012	17.75539	GBIF
USNM 271558	Virgin Islands (US)	-64.834710	17.726213	Museum curator
2265864074	Virgin Islands (US)	-64.753766	18.35478	GBIF
1850953550	Virgin Islands (US)	-64.72139	17.754444	GBIF
